# Supplementary material for: WGS identifies Lynch syndrome (LS) patients and uncovers a large family with MSH2-related LS in Southern Thailand
Source: PLoS One. 2026 May 11;21(5):e0348867. doi: 10.1371/journal.pone.0348867 (PMC13160317; doi:10.1371/journal.pone.0348867)
Supplement: S1 Table — (XLSX) [file pone.0348867.s001.xlsx]

## Sheet: S1 Table
S1 Table. Quality data of 132 WGSs specified in EPCAM, MSH2, MSH6, MLH1, and PMS2
Sample ID	Mean Coverage	Coverage (%) 10X	Coverage (%) 20X	Coverage (%) 30X
GN004	35.41	96.23	89.89	73.69
GN005	33.45	96.06	88.39	67.37
GN006	39.71	96.33	90.49	78.25
GN007	35.28	97.2	90.78	72.48
GN011	34.48	96.95	90.48	70.45
GN012	36.43	96.58	90.17	73.58
GN013	40.8	96.6	91.31	80.4
GN015	38.76	96.46	90.07	78.05
GN016	40.48	96.48	91.16	79.9
GN020	40.04	96.01	90.34	78.35
GN021	35.03	96.15	89.77	72.31
GN022	37.27	97.47	93.03	78.77
GN023	40.38	97.33	92.71	80.55
GN024	41.29	97.06	92.03	78.41
GN025	41.51	97.79	94.2	85.57
GN026	37.14	96.77	92.85	78.99
GN027	44.01	97.82	94.61	87.56
GN038	41	97.57	93.88	84.96
GN040	40.59	96.96	92.42	81.57
GN045	37.71	97.58	92.29	77.76
GN046	34.82	97.16	91.63	72.5
GN048	40.66	97.62	93.54	83.55
GN050	37.21	97.46	92.88	78.23
GN051	49.1	98.55	95.9	90.07
GN052	36.3	96.65	90.33	71.91
GN053	47.1	98.63	96.12	84.25
GN054	36.62	98.45	89.8	63.23
GN055	35.8	97.94	89.69	62.43
GN056	47.96	98.72	96.35	84.66
GN057	43.8	98.86	95.51	81.11
GN058	42.13	97.13	92.5	81.15
GN059	38.63	98.69	93.4	71.99
GN061	37.58	96.68	90.78	75.13
GN062	36.26	98.67	90.5	64.02
GN064	33.75	95.93	87.65	67.86
GN065	41.31	98.46	93.83	74.8
GN066	42.71	96.52	91.25	80.36
GN067	36.54	96.14	89.4	73.44
GN068	39.27	96.34	91.15	78.79
GN069	38.69	96.22	90.97	77.5
GN073	35.94	96.72	89.84	72.72
GN075	38.13	97.17	91.54	74.85
GN076	35.64	97.74	89.96	64.96
GN077	38.24	96.71	91.46	77.72
GN078	36.06	96.78	90.45	73.84
GN079	34.03	96.23	86.81	63.09
GN082	38.36	96.73	91.43	77.81
GN083	34.85	96.68	90.41	68.84
GN084	40.67	96.88	92.31	80.16
GN085	41.51	96.98	92.42	80.39
GN086	38.39	97.29	91.77	74.4
GN087	33.55	96.33	86.93	62.48
GN092	35.29	96.81	90.68	72.67
GN093	34.83	96.5	89.92	71.17
GN096	33.15	96.16	88.77	64.91
GN097	32.61	96.65	87.45	60.13
GN098	36.65	96.76	90.52	72.94
GN099	35.89	96.79	90.84	72.57
GN105	37.2	96.94	91.31	76.34
GN107	35.44	95.55	87.95	68.88
GN110	35.79	95.74	87.88	69.3
GN113	37.52	95.69	88.76	71.98
GN126	34.25	95.84	88.2	68.77
GN127	37.36	96.14	89.48	73.55
GN131	32.71	95.54	86.48	62.57
GN134	41.44	97.28	92.51	80.93
GN135	39.65	96.04	90.55	78.53
GN138	33.79	95.96	88.54	67.14
GN141	35.35	95.9	88.91	71.47
GN150	33.47	95.35	87.53	67.41
GN153	38.06	96.9	91.28	77.39
GN156	36.69	96.23	90.01	73.89
GN159	39.89	96.97	91.83	78.14
GN165	35.02	97.17	91.14	73.69
GN166	33.14	97.37	89.51	63.41
GN176	36.01	97	90.28	69.99
GN184	40.19	96.73	91.81	80.38
GN189	34.77	95.63	88.45	70.31
GN197	36.85	97.45	93.33	76.98
GN211	40.91	96.64	91.43	79.83
GN223	36.58	97.03	90.82	73.68
GN225	42.9	96.74	92.31	83.38
GN226	34.96	96.11	88.44	68.33
GN227	36.28	96.36	89.18	70.32
GN228	42.46	96.71	91.96	81.52
GN229	43.84	96.74	92.99	84.84
GN232	35.46	96.86	90.98	72.24
GN236	33.47	96.8	89.64	65.84
GN238	34.9	96.45	89.25	69.57
GN242	42.12	96.8	92.5	82.66
GN243	38.77	96.93	90.11	73.2
GN245	36.73	96.26	90.32	74.24
GN254	39.63	96.73	91.87	79.87
GN257	41.08	96.69	91.86	81.05
GN258	35.62	96.3	89.61	72.91
GN262	38.09	96.5	91.17	77.49
GN263	38.06	97.41	88.73	65.13
GN264	39.15	96.6	91.27	78.29
GN265	35.98	96.24	89.8	71.73
GN266	43.51	96.78	92.85	84.48
GN270	37.53	96.78	91.18	77.22
GN272	37.55	95.58	89.32	74.02
GN274	36.06	95.73	88.26	70.32
GN275	52.55	97.66	94.95	90.07
GN276	38.79	95.37	88.07	74.48
GN283	34.8	96.66	90.14	71.05
GN289	33.87	95.73	87.41	63.86
GN293	36.55	96.16	89.26	70.88
GN294	40.6	96.5	91.35	80.25
GN295	34.02	95.22	86.45	65.6
GN296	34.1	95.53	86.32	64.3
GN298	33.44	96.56	88.11	66.28
GN299	37.79	96.13	89.81	75.3
GN305	34.8	97.04	90.49	68.55
GN306	42.05	96.19	90.58	78.96
GN307	44.65	96.96	92.72	83.47
GN309	35.64	95.64	87.92	68.01
GN310	33.4	95.37	86.17	63.93
GN314	38.4	96.26	89.52	75.21
GN315	33.73	95.57	86.86	66.39
GN316	36.96	96.81	91.32	75.44
GN317	46.76	97.22	94.02	87.82
GN318	43.61	97.1	93.14	84.67
GN320	47.52	97.51	94.24	87.93
GN333	35.11	96.58	89.74	71.16
GN334	38.02	96.95	91.35	77.59
GN336	36.64	96.58	90.82	75.75
GN351	40.87	97.01	92.33	80.69
GN352	40.12	97.29	92.69	80.94
GN353	34.76	96.68	89.5	69.97
GN355	33.87	96.59	89.14	68.15
GN360	35.82	96.8	89.92	72.92
Minimum	32.61	95.22	86.17	60.13
Maximum	52.55	98.86	96.35	90.07
Average	38.002	96.7348	90.7083	74.6548
