# Supplementary material for: WGS identifies Lynch syndrome (LS) patients and uncovers a large family with MSH2-related LS in Southern Thailand
Source: PLoS One. 2026 May 11;21(5):e0348867. doi: 10.1371/journal.pone.0348867 (PMC13160317; doi:10.1371/journal.pone.0348867)
Supplement: S2 Table — (XLSX) [file pone.0348867.s002.xlsx]

## Sheet: S2 Table
S2 Table. Structural Variants of 132 patients found in MSH2 and MLH1
SV Type	SV_chrom	SV_start	SV_end	SV_length	Ref	Alt	Gene	Sample with heterozygous	Sample with homovariant	ACMG classification
Deletion	chr2	47426917	47426996	-79	GATGTTTGTTTATAGCCCCATTGATGGGGCTATAAACTTGGCAGCAAATTGTTTTCCCACTAATTTGGCATTTTCCATAA	G	MSH2	(47) GN005,GN006,GN007,GN015,GN016,GN020,GN021,GN022,GN023,GN024,GN026,GN045,GN048,GN050,GN051,GN053,GN056,GN065,GN066,GN075,GN076,GN078,GN086,GN087,GN098,GN099,GN127,GN159,GN189,GN225,GN236,GN238,GN245,GN258,GN262,GN272,GN289,GN293,GN296,GN299,GN307,GN309,GN315,GN318,GN320,GN352,GN353	(64) GN004,GN012,GN013,GN027,GN040,GN046,GN052,GN054,GN055,GN058,GN059,GN061,GN062,GN064,GN069,GN073,GN079,GN082,GN083,GN084,GN085,GN093,GN096,GN097,GN105,GN107,GN126,GN131,GN134,GN135,GN138,GN150,GN156,GN165,GN166,GN184,GN197,GN211,GN223,GN228,GN229,GN232,GN242,GN243,GN254,GN257,GN263,GN264,GN266,GN274,GN275,GN276,GN283,GN294,GN305,GN306,GN310,GN314,GN317,GN333,GN334,GN336,GN351,GN355	VUS
Deletion	chr2	47426957	47427037	-80	GCAGCAAATTGTTTTCCCACTAATTTGGCATTTTCCATAAATGTTTGTTTATAGCCCCATTGATGGGGCTATAAACTTGGC	GG	MSH2	(1) GN270	-	VUS
Deletion	chr3	37009599	37009655	-56	AGTGTATATATGTATATGTGTGTGTGTATATATATGTATATGTATATATATATGTAT	A	MLH1	(2) GN176, GN334	-	VUS
