# Supplementary material for: WGS identifies Lynch syndrome (LS) patients and uncovers a large family with MSH2-related LS in Southern Thailand
Source: PLoS One. 2026 May 11;21(5):e0348867. doi: 10.1371/journal.pone.0348867 (PMC13160317; doi:10.1371/journal.pone.0348867)
Supplement: S3 Table — (XLSX) [file pone.0348867.s003.xlsx]

## Sheet: S3 Table
S3 Table. Identity-by-descent results show relatedness among 132 patients
ID1	ID2	N_SNP	HetHet	IBS0	HetConc	HomIBS0	Kinship	IBD1Seg	IBD2Seg	PropIBD	InfType
GN085	GN007	1517030	0.1137	0	0.3338	0.0004	0.2484	0.8867	0.0315	0.4748	PO
GN013	GN012	1526183	0.138	0.0092	0.4226	0.1272	0.2559	0.3849	0.3349	0.5273	FS
GN020	GN092	1491105	0.1264	0.0102	0.3901	0.1331	0.2353	0.4553	0.2772	0.5049	FS
GN073	GN097	2332303	0.1031	0.0195	0.2835	0.2238	0.1365	0.5834	0.0046	0.2963	2nd
GN073	GN360	1232710	0.1113	0.0176	0.3009	0.1998	0.1515	0.5905	0.0108	0.306	2nd
GN097	GN360	1232349	0.1533	0.0103	0.4583	0.1319	0.2708	0.3623	0.3713	0.5524	FS
GN025	GN092	1541302	0.1134	0	0.3371	0.0004	0.2518	0.884	0.0512	0.4932	PO
Inference Type : PO=Parent-Offspring, FS=Full sibling, 2nd=Second degree related
